# Supplementary material for: Three Starch Synthase IIa (SSIIa) Alleles Reveal the Effect of SSIIa on the Thermal and Rheological Properties, Viscoelasticity, and Eating Quality of Glutinous Rice
Source: Int J Mol Sci. 2023 Feb 13;24(4):3726. doi: 10.3390/ijms24043726 (PMC9962474; doi:10.3390/ijms24043726)
Supplement: Supplementary file 1 [file ijms-24-03726-s001.zip]

Archive with 1 entries (1 files):
- ijms-2198358-supplementary.pdf
